# Supplementary material for: Deciphering the single-cell molecular landscape of ampullary cancer: A rare gastrointestinal malignancy
Source: iScience. 2026 May 22;29(6):116015. doi: 10.1016/j.isci.2026.116015 (PMC13223973; doi:10.1016/j.isci.2026.116015)
Supplement: Table S1. List of genes used in this work with their respective public reference [file mmc2.xlsx]

## Sheet: Table S1
Table S1: List of genes used in this work with their respective Public Reference
Gene Symbol	Author_year	DOI	Journal	Title
HNF4A	Ehehalt_2011	https://doi.org/10.1097/SLA.0b013e31821994a8	Annals of Surgery	Hepatocyte Nuclear Factor (HNF) 4α Expression Distinguishes Ampullary Cancer Subtypes and Prognosis After Resection
MUC1	Wang_2011	https://doi.org/10.1186/1746-1596-6-102	Diagnostic Pathology	Mucins Differently Expressed in Various Ampullary Adenocarcinomas
KRT20	Ang_2014	https://doi.org/10.1097/PAS.0000000000000230	The American Journal of SurgicalPathology	The Utility of Immunohistochemistry in Subtyping Adenocarcinoma of the Ampulla of Vater
ELF3	Gingras_2016	https://doi.org/10.1016/j.celrep.2015.12.005	Cell Reports	Ampullary Cancers Harbor ELF3 Tumor Suppressor Gene Mutations and Exhibit Frequent WNT Dysregulation
ACVR2A, ACVR2B, APC, ARID2, BRCA2, CDKN2A, CDX2, CNTN4, ELF3, EPHA6, ERBB2, ERBB3, FBXW7, GNAS, IRX3, LOXHD1, RAF1, RNF43, SLITRK5, SOX9, TGFBR1, TGFBR2, TP53	Yachida_2016	https://doi.org/10.1016/j.ccell.2015.12.012	Cancer Cell	Genomic Sequencing Identifies ELF3 as a Driver of Ampullary Carcinoma
AKAP13, ARID4B, AXIN2, CCNB1, CDH1, CDX2, CTNNB1, GSK3A, IGF1R, ITFG1, MAP2K1, NF2, OSBPL9, PCGF5, PEA15, RAF1, RNF19A, SOS1, SRC, USP3, WSB1	Overman_2013	https://doi.org/10.1371/journal.pone.0065144	PLoS ONE	Gene Expression Profiling of Ampullary Carcinomas Classifies Ampullary Carcinomas into Biliary-Like and Intestinal-Like Subtypes That Are Prognostic of Outcome
AKT1, AREG, BRAF, KRAS, PIK3CA, PTEN, SMAD4	Mikhitarian_2014	https://doi.org/10.1038/modpathol.2013.185	Modern Pathology	Epidermal growth factor receptor signaling pathway is frequently altered in ampullary carcinoma at protein and genetic levels
ATM, BRCA2, MDM2, MUTYH, RAD50	Wong_2019	https://doi.org/10.1002/cncr.31951	Cancer	Ampullary cancer: Evaluation of somatic and germline genetic alterations and association with clinical outcomes
BRAF, MLH1, MSH2, MSH6	Xue_2020	https://doi.org/10.1002/cncr.33135	Cancer	Frequency and clinicopathologic associations of DNA mismatch repair protein deficiency in ampullary carcinoma: Routine testing is indicated
KMT2C	Jiao_2024	https://doi.org/10.3389/fimmu.2024.1444923	Frontiers in Immunology	The modification role and tumor association with a methyltransferase: KMT2C
CD44	Wu_2015	https://doi.org/10.1186/s12885-015-1924-3	BMC Cancer	Dual role of CD44 isoforms in ampullary adenocarcinoma: CD44s predicts poor prognosis in early cancer and CD44ν is an indicator for recurrence in advanced cancer
CCND1, ERBB2	Hechtman_2015	https://doi.org/10.1038/modpathol.2015.57	Modern Pathology	Sequencing of 279 cancer genes in ampullary carcinoma reveals trends relating to histologic subtypes and frequent amplification and overexpression of ERBB2 (HER2
FSCN1, SPP1	Van_Heek_2004	https://doi.org/10.4161/cbt.3.7.919	Cancer Biology & therapy	Gene expression profiling identifies markers of ampullary adenocarcinoma
MUC1, MUC2, MUC5AC, MUC6	Noh_2024	https://doi.org/10.3390/cancers16112120	Cancers	Prognostic Impact of Mucin Expression in Curatively Resected Ampulla of Vater Cancer
APC, ARID2, IMP3, KRAS, SERPINH1, MDM2, MUC5AC, PIK3CA, S100P, SMAD4, SOX9	Harthimmer_2019	https://doi.org/10.1136/jclinpath-2019-205912	Journal of Clinical Pathology	Mutational profiling and immunohistochemical analysis of a surgical series of ampullary carcinomas
PPARA, PSMD8	Wang_2021	https://doi.org/10.7150/ijms.48123	International Journal of Medical Sciences	Upregulation of peroxisome proliferator-activated receptor-α and the lipid metabolism pathway promotes carcinogenesis of ampullary cancer
SERPINH1	Wang_2022	https://doi.org/10.3389/fgene.2021.756094	Frontiers in Immunology	SERPINH1 is a Potential Prognostic Biomarker and Correlated With Immune Infiltration: A Pan-Cancer Analysis
COL6A1, FN1, FOXO3, IRX3, PYCR1, STAT3, TMPRSS3	Overman_2016	https://doi.org/10.1186/s12885-016-2677-3	BMC Cancer	Performance and prognostic utility of the 92-gene assay in the molecular subclassification of ampullary adenocarcinoma
AXIN1	Tsagkalidis_2023	https://doi.org/10.3390/cancers15245772	Cancers	Ampullary Adenocarcinoma: A Review of the Mutational Landscape and Implications for Treatment
MMP2, TIMP1	Bramhall_1996	https://doi.org/10.1038/bjc.1996.190	British Journal of Cancer	Expression of collagenase (MMP2), stromelysin (MMP3) and tissue inhibitor of the metalloproteinases (TIMP1) in pancreatic and ampullary disease.
RET	Luo_2012	https://doi.org/10.1038/onc.2012.225	Oncogene	RET is a potential tumor suppressor gene in colorectal cancer
ARID1A	Yang_2016	https://doi.org/10.1038/srep28919	Scientific reports	Loss of ARID1A expression predicts poor survival prognosis in gastric cancer: a systematic meta-analysis from 14 studies
KMT2C	Cho_2019	https://doi.org/10.1158/1078-0432.CCR-17-1679	Clinical Cancer Research	KMT2C mutations in diffuse type gastric adenocarcinoma promote epithelial-to-mesenchymal transition
KMT2D	Yi_2023	PMCID: PMC10086919	American Journal of Translational Research	High expression of KMT2D is a promising biomarker for poor gastric cancer prognosis
KIT	Feng_2003	PMID: 14606094	World Journal of Gastroenterelogy	Expression and mutation of c-kit gene in gastrointestinal stromal tumors
