# Supplementary material for: Deciphering the single-cell molecular landscape of ampullary cancer: A rare gastrointestinal malignancy
Source: iScience. 2026 May 22;29(6):116015. doi: 10.1016/j.isci.2026.116015 (PMC13223973; doi:10.1016/j.isci.2026.116015)
Supplement: Table S2. 617 Differentially expressed genes (DEGs) between epithelial cells from AC and AV [file mmc3.xlsx]

## Sheet: Table S2
Table S2: 617 Differentially Expressed Genes (DEGs) between peithelial cells from AC and AV
Gene Symbol	P-value	average_log2(FC)	Percentage of AC cells that express the gene	Percentage of AV cells that express the gene	Adjusted_P-value
IGHG4	3.34990441E-12	10.7414342254304	13.2	0	7.430422973034E-08
S100P	1.4566711741994E-18	9.07690221536279	19.9	0	3.231042E-14
FAM155A	1.39547615537682E-16	8.99822742667438	17.9	0	3.09530566E-12
CLDN18	2.9670091203E-10	8.52266854920441	11.1	0	6.58112292977043E-06
ZBTB16	6.19713028986317E-15	8.17658980041751	16.2	0	1.3745854696E-10
LINC02163	5.758203699E-11	7.99216394185946	11.9	0	1.27722716258108E-06
AC012494.1	5.225513793E-11	7.94650287276813	11.9	0	1.15907121433904E-06
SAMD5	2.633972E-14	7.93347879883924	15.5	0	0.0000000005842414077
CADPS	7.38654662E-12	7.89379357400688	12.9	0	1.6384099060205E-07
GNGT1	2.919044E-14	7.67145902235277	15.5	0	6.4747320331E-10
AL033504.1	6.06429904E-12	7.57402303280868	13	0	1.3451221704352E-07
PIK3R5	1.51205487E-12	7.2787760266894	13.6	0	3.353888917552E-08
MBOAT2	2.9670088314E-10	7.23240008333217	11.1	0	6.58112228895394E-06
PLCB4	1.36333034514E-09	7.06464760495083	10.3	0	0.0000302400303855106
AC007906.2	3.9305854282798E-07	7.0589340511634	7.4	0	0.00871843153846749
LINC01811	4.7151775570386E-07	7.05070895147353	7.3	0	0.0104587353392674
NKAIN2	1.36333038887E-09	6.98539992889961	10.3	0	0.0000302400313555677
AL117329.1	2.494778016478E-08	6.87759586509633	8.8	0	0.000553366711834922
HLA-DQA2	0.0000021962352500501	6.79954845317244	6.5	0	0.0487146940813613
LINC01285	0.0000002273865110203	6.65967767597458	7.7	0	0.00504366020094136
ABLIM2	8.4809070035E-10	6.6437029431383	10.5	0	0.0000188114998245554
CARD18	0.0000002990327388247	6.63435785117003	7.5	0	0.00663284517987057
AC025580.2	3.614242109111E-08	6.52066958836011	8.6	0	0.000801675042221996
GREB1L	9.83324896932E-09	6.47031779055865	9.3	0	0.000218111295388449
AGBL4	0.0000002990327388247	6.43973936163748	7.5	0	0.00663284517987057
AC012501.2	1.39899770688758E-06	6.43827641497755	6.7	0	0.0310311681364734
TRIM31-AS1	1.079573977093E-08	6.41320808112476	9.3	0	0.000239460303858921
PLA2R1	8.15650508205E-09	6.36850403261283	9.4	0	0.000180919439225031
TFCP2L1	8.95600432967E-09	6.32859682023513	9.3	0	0.000198653132036323
AC007368.1	1.1977060203189E-07	6.32416517745182	8	0	0.00265663172366944
RPS4Y1	4.769583320507E-08	6.29870370621886	8.5	0	0.00105794127632169
CASC9	6.15897099387E-09	6.21383984648979	9.5	0	0.00013661213561496
HOXB7	6.3737930488E-10	6.19455028775424	10.7	0	0.0000141377103616002
KRTAP5-AS1	6.898184851791E-08	6.11844088877343	8.3	0	0.00153008638197567
DEPP1	1.301012145919E-08	6.10195621525472	9.2	0	0.000288577504086262
PCSK6	0.0000000434862659778	6.08542151169859	8.5	0	0.000964568865653671
MOK	3.5934877667E-10	6.08252577441078	11	0	7.97071521527089E-06
LINC02577	1.06669500018563E-06	6.06512204447812	6.9	0	0.0236603617991174
FKBP5	3.16309439722952E-59	6.06210671540545	53.7	3.1	7.01605968249481E-55
PDE10A	0.0000021962352500501	6.01829516126958	6.5	0	0.0487146940813613
TNFSF9	6.290858141339E-08	6.01788811074426	8.3	0	0.00139537524433045
CLDN1	1.4388674585109E-07	5.98087550004369	7.9	0	0.00319155190972298
TBC1D4	5.6551668837968E-07	5.95580015970773	7.2	0	0.0125437256649497
AC012363.1	2.494778173079E-08	5.95411841063637	8.8	0	0.000553366746570739
HK1	8.15650508205E-09	5.88468827719784	9.4	0	0.000180919439225031
BATF	1.27814472388965E-06	5.8706050835965	6.8	0	0.0283505281205962
ECT2	5.6551670574373E-07	5.83103045823634	7.2	0	0.0125437260501016
DCDC2	3.964585253966E-08	5.78268221893414	8.6	0	0.000879384655182091
CLCF1	0.0000006192762279305	5.77269312217193	7.2	0	0.0137361660117264
AC103702.2	8.292931108804E-08	5.76626992240234	8.2	0	0.00183945504924376
METTL27	1.7281923779192E-07	5.76089749053091	7.8	0	0.00383330351346251
TNK1	6.7811039191081E-07	5.75516502406365	7.1	0	0.0150411666029737
LMCD1-AS1	4.7151775570386E-07	5.75211091463664	7.3	0	0.0104587353392674
CASC19	2.00700778595801E-06	5.7272212305935	6.5	0	0.0445174397003347
ADAMTS17	0.0000015312011983432	5.65101927857924	6.7	0	0.0339635737804505
LPAR6	0.0000002990327388247	5.64621989497005	7.5	0	0.00663284517987057
RASGRP1	7.4249501215011E-07	5.58019809259184	7.1	0	0.0164692818645017
TSEN2	3.294658998763E-08	5.56820382775332	8.7	0	0.000730788312515686
IFITM1	0.0000000689818528162	5.56002744564184	8.3	0	0.00153008647731611
SH3BP4	0.0000015312011983432	5.53158868236189	6.7	0	0.0339635737804505
JPH1	0.0000003588405352842	5.46496737091673	7.4	0	0.0079594419131389
AL162377.1	9.7439976844117E-07	5.46391466081254	6.9	0	0.0216131612637936
HIC2	1.39899774959191E-06	5.41641051038143	6.7	0	0.0310311690836982
PLCD3	2.2738650399524E-07	5.39531497984919	7.7	0	0.00504366004511833
LINC02256	0.0000002491381202471	5.37825978218751	7.6	0	0.00552613264520083
MYB	4.7151774120847E-07	5.32070254530806	7.3	0	0.0104587350177451
NINL	2.00700778595801E-06	5.32040468068463	6.5	0	0.0445174397003347
HOXB6	0.0000015312011983432	5.26968692567234	6.7	0	0.0339635737804505
RHBDL2	8.9004465993753E-07	5.26361161656949	7	0	0.0197420806020742
UTP14A	0.0000002491381202471	5.11697214869261	7.6	0	0.00552613264520083
TRPS1	4.21306419218E-09	5.11422976945458	11.9	1.2	0.0000934499768467368
ADAT2	5.1639656898769E-07	5.00759230376935	7.3	0	0.011454192296716
LAMB2	1.06669493495144E-06	4.95852867598335	6.9	0	0.0236603603521579
NAT10	6.7811039191081E-07	4.95487128484166	7.1	0	0.0150411666029737
NEBL	2.3133189905776E-07	4.91566004029031	9.8	1.2	0.0051311728530002
C1RL-AS1	1.06669493495144E-06	4.85990066039204	6.9	0	0.0236603603521579
ROR1	4.2626960740435E-17	4.73848336349436	20.4	1.2	9.4550862E-13
SMAP2	3.22710342279533E-33	4.6832396403685	40.5	7.1	7.15803810210231E-29
HIST1H1D	1.32646143322688E-16	4.51521393759077	20.1	1.2	2.94222411E-12
LINC01480	7.278467385533E-08	4.21474945561958	12	2.1	0.00161443685078515
TRIM31	2.51333134939254E-17	4.18756367610557	20.4	0.9	5.5748203E-13
IGHG3	5.40073078078E-09	4.18401326007749	14.9	3.1	0.000119793609448388
BBOX1-AS1	7.2403082397033E-07	4.12746253655676	8.8	0.9	0.0160597277064858
DDX11	7.7892231174709E-07	4.10951047636348	9.7	1.5	0.0172772757968622
CEACAM5	1.977721E-14	3.97962888559856	21	3.4	4.3867834781E-10
PDE9A	5.0748619411715E-07	3.96619072176003	9	0.9	0.0112565512717125
CENPM	4.7538306438E-10	3.92788594018216	13.1	1.2	0.0000105444717509494
KNOP1	1.262786413802E-08	3.88951030823364	11.8	1.5	0.000280098654445451
GRIN2D	1.500355949286E-08	3.84747958649739	10.8	0.9	0.00033279395311121
HIST2H2AC	9.146505512E-11	3.81325578166305	17.5	3.7	2.02878638755195E-06
DTX2	4.283780619763E-08	3.63951612254116	11.7	1.8	0.000950185379269738
SNX8	9.43260745652E-09	3.57511257741852	12	1.5	0.000209224665993105
CAPN8	1.03389441399211E-15	3.54606124605452	20.3	1.8	0.000000000022932812
MYBPC1	1.1310827364251E-07	3.54392831298467	10.3	1.2	0.00250885461766453
AL355075.4	5.427569778E-11	3.48367812485679	21.1	6.1	1.20388925241666E-06
PGM2L1	7.6512478459272E-07	3.47804596139541	9.3	1.2	0.0169712328470512
ANKRD36B	5.385473E-14	3.46397124549296	22	4.3	1.19455177838E-09
NT5DC3	1.85860523792E-09	3.46291037800787	15.6	3.4	0.0000412257227822451
ZNF512	2.7367834313423E-07	3.38080052960967	11.7	2.5	0.00607045932906026
ZNF565	1.6613030226266E-07	3.3432064664897	12	2.5	0.00368493623448796
NECAP2	0.0000000759114932169	3.32191237930289	10.6	1.2	0.00168379283104397
SNTB2	3.07064561272E-09	3.31879776980307	14.6	2.8	0.0000681099903358424
TBC1D16	1.7337569668065E-07	3.18911646531515	10.6	1.5	0.00384564632807355
TIGAR	2.9312054453111E-07	3.17984003899687	12.7	3.1	0.00650170679824449
NUP50-DT	9.6770153707954E-07	3.12579796991187	9.2	1.2	0.0214645877939613
TUBB3	6.9917508728815E-07	3.12527723051606	8.9	0.9	0.0155084026111384
WBP4	2.6847345733E-10	3.12179519318775	15.8	2.8	5.95500975708263E-06
RBFOX1	5.2813049517E-10	3.10673855241984	13	1.2	0.0000117144625134376
TLE1	6.16867726978414E-22	3.08744957841805	26.9	2.1	1.36827430521082E-17
BCL9L	2.7838462131794E-07	3.08720613455384	11.2	2.1	0.00617484928545312
DPP10	1.315738068775E-08	3.08311547547058	13.4	2.5	0.000291843861034948
KIAA1143	2.5055964621933E-07	3.07034297710771	12	2.5	0.00555766351279097
EPS8L1	9.14703354574E-09	3.06723745872923	11.1	0.9	0.000202890351078018
POLD3	1.9858361471152E-07	3.06037448455473	12.4	2.8	0.00440478315791629
GNA12	1.1660356340903E-07	3.01747107534566	14.1	3.7	0.0025863836399756
MLKL	9.0264209591264E-07	3.0138533368466	11.3	2.5	0.0200215043294383
TGDS	6.0938311644388E-07	2.9733156993153	11.4	2.5	0.0135167269058417
TTF2	4.7918613376789E-07	2.96616675704486	10.5	1.8	0.0106288276331055
RAD54L2	5.0087975605811E-07	2.9640490603431	11.1	2.1	0.011110013869125
PPM1H	8.794865142522E-08	2.96325239458049	10.4	1.2	0.00195078903726273
AGPAT4	1.19739910344261E-06	2.95272329059874	8.6	0.9	0.0265595095134606
FBXO10	1.5089610402457E-07	2.92097193084843	12.7	2.8	0.00334702648336892
IGHG1	1.55009095745158E-06	2.91015903075871	13.9	4.3	0.0343825675272335
CA5B	3.7804341924352E-07	2.90422587564757	13.4	3.7	0.00838538108224061
ACSL4	5.3026049417586E-07	2.89275170580935	17.2	6.4	0.0117617080213146
MTMR14	1.90054650338E-09	2.89205890954964	15.8	3.4	0.0000421560219913978
PPP2R3A	4.4764485686E-10	2.872926319726	14.9	2.5	9.92921057008747E-06
B3GLCT	1.60467262937437E-06	2.87128450460876	10	1.8	0.0355932435921529
CCND1	7.38840405977E-09	2.86955030585217	11.8	1.2	0.000163882190449661
RANBP17	1.5979292239E-10	2.86079919941638	15.1	2.1	0.0000035443668116358
HSD11B2	1.0506818183E-10	2.85798047560356	16.1	2.8	2.33051734118814E-06
SOX4	1.43171119E-12	2.84924979326786	24.2	7.1	3.175678597853E-08
HELZ2	2.02990085200626E-06	2.82780242257125	10.3	2.1	0.0450252307983509
CEP295	0.000000169961528208	2.81637358131457	10.6	1.5	0.00376991665718167
FRMD5	6.3033103767045E-07	2.79589990084421	8.9	0.9	0.0139813727465683
ZNF398	2.5366513680328E-07	2.79422515074261	11	1.8	0.00562654639943344
PIK3C2G	2.553709711498E-08	2.76343661179498	13.1	2.5	0.000566438351107337
GFM1	2.01396282602453E-06	2.76324701804504	12.6	3.7	0.0446717094440501
LFNG	0.0000000000013797628	2.76027816895834	18.5	2.8	0.0000000306045186409
PID1	5.947381340499E-08	2.69765878641597	10.2	0.9	0.00131918865513599
CAPRIN2	5.210107164035E-08	2.64197776529646	14.9	4	0.00115565387005454
NAA16	1.627732979605E-08	2.63837638546877	15.1	3.7	0.000361047452206134
SLC25A33	1.1723342776E-10	2.63369811266674	18.1	4	2.60035466118867E-06
HIST1H4H	1.4692585E-13	2.63330771233101	28.4	9.5	3.25896226748E-09
KLHL25	1.00627484021976E-06	2.62332180616917	10.2	1.8	0.0223201822309145
AL365436.2	3.0566891103215E-07	2.61164858022378	12.2	2.8	0.00678004211560403
CGAS	1.42631787265433E-06	2.61038532342428	14.1	4.6	0.0316371567333456
GYS1	1.62217682050829E-06	2.60513978398514	10	1.8	0.0359815040556945
GATAD1	2.557572086557E-08	2.60444099351707	14.4	3.4	0.000567295064519262
DENND6A	4.0466117866046E-07	2.59187246121943	14.2	4.3	0.00897578960386757
WARS2-AS1	4.0410220142781E-07	2.59122548992306	13	3.4	0.00896339092987022
NR2C1	4.749963820929E-08	2.58836544564546	13.8	3.1	0.00105358947512016
SSPN	6.82171065464E-09	2.57552477950421	16.1	4	0.000151312364030641
TNK2	0.0000000103004918502	2.54096287933248	15.9	4	0.000228475209729327
PHACTR1	1.84764952197309E-06	2.54006833175902	12.7	3.7	0.040982714046885
AC006001.2	5.2518707E-13	2.52747039057637	20.3	3.7	0.0000000116491743633
FBXW8	2.29914536057E-09	2.52409199769178	13.9	2.1	0.0000509973432427578
HIST1H2AC	4.05299663192556E-29	2.51652291490389	48.2	15.3	8.98995182927409E-25
VCPKMT	3.1240219154201E-07	2.51390966750491	12.8	3.1	0.00692939301059339
CEP128	8.1175200964E-10	2.48521640930927	25	9.8	0.0000180054713257678
LAMC2	3.8334145821E-10	2.48414388689694	17.3	3.7	0.0000085028968845143
ABCA1	1.13111547208168E-06	2.47648876756956	8.6	0.9	0.0250892722862437
TAF1B	6.460751767885E-08	2.4725364165797	14	3.4	0.00143305934963467
NPEPL1	4.927735179921E-08	2.4625751808998	12.3	2.1	0.00109302094025839
MX1	1.7061704E-13	2.46077006861738	20.4	3.4	3.78445665849E-09
BRD8	3.21140373194E-09	2.46006804524751	15.6	3.4	0.0000712321461782165
CFLAR-AS1	2.8101533565473E-07	2.45752865153059	13.3	3.4	0.00623320116015761
EEFSEC	1.23711272003652E-06	2.4538114662	12.5	3.4	0.0274403972431301
TBC1D8	1.9014763861816E-18	2.4465020779103	35.2	12	4.217665E-14
AC007569.1	8.741786750023E-08	2.42925225874705	17.4	5.8	0.00193901571902269
LONRF3	4.4984215086373E-07	2.40640167441188	9.1	0.9	0.00997794874830828
B4GALNT3	5.41070695373313E-17	2.36701334677427	24.6	4	1.20014891E-12
NOXA1	1.069879120481E-08	2.36360651642559	13	2.1	0.000237309887713997
PRDM4	5.6296780987904E-07	2.35276284273105	12.5	3.1	0.012487188990927
HIST1H2AG	1.48813911E-12	2.35187011055932	18	2.5	0.0000000330084135577
POU5F1	1.07690928804E-09	2.32802852355107	12.1	0.9	0.0000238869249180373
PSORS1C1	6.765228512165E-08	2.31123467495761	11.1	1.5	0.00150059533628321
SASH1	1.130996340482E-08	2.31071426567426	11.6	1.2	0.000250866298282236
GTF2F2	7.47120757E-12	2.30590288897108	24.2	7.4	1.6571885505745E-07
LGR4	3.24879205E-12	2.29479766836865	23.1	6.4	7.206145652014E-08
FAM98A	1.4789906476454E-07	2.29193620653447	13.2	3.1	0.00328054915554221
RNF220	2.4721369798618E-07	2.27133503544928	13.3	3.4	0.00548344703503155
KCNK6	2.035467283087E-08	2.26891223127261	17.5	5.2	0.00045148699806155
HSPG2	2.765023563892E-08	2.26341503459474	14.5	3.4	0.000613309876706984
TNFRSF21	5.9751442E-13	2.24654239074639	20.5	4	1.325346745002E-08
PER3	1.910148329736E-08	2.23814780202548	11.3	1.2	0.000423690001018633
PPTC7	1.521582765758E-08	2.23663706667713	18.3	5.8	0.00033750227327268
TBC1D14	0.0000000069622271263	2.23512770860413	15.7	3.7	0.00015442915988853
AC021218.1	3.9295469795E-10	2.23509294065692	13.3	1.2	0.0000087161281552456
PSD3	7.010865475E-11	2.23030770407988	20.1	5.2	1.55508007099468E-06
PXN	2.4623927537944E-07	2.22657691639009	13.4	3.4	0.00546183336719124
LDAH	8.1165988861031E-07	2.22626103610962	12.7	3.4	0.0180034279892653
HIST1H4E	1.1516258669985E-07	2.2194380040788	16.3	5.2	0.00255442133558944
PROM1	1.47717673159804E-06	2.20836444231814	8.5	0.9	0.032765257083576
ATF7IP2	3.274958E-14	2.16940062671742	28.3	8.6	0.0000000007264184889
RPAP2	6.95731296385E-09	2.14543817121933	22.5	8.9	0.000154320158851144
RASAL2	7.01916482155986E-16	2.14470198581993	28.2	7.1	1.556920949E-11
AC139149.1	8.4561802313796E-07	2.14300879236858	11.8	2.8	0.0187566533712232
LARS2	1.44106445676534E-06	2.13656744127429	10.2	1.8	0.0319642507155119
HSD17B7	4.2271964608388E-07	2.11616245136713	12.6	3.1	0.0093763444697866
SEMA3C	0.0000000001270138555	2.11308264392486	17.2	3.4	2.81729432881309E-06
TRIO	5.1901977906825E-30	2.11255655282913	51.9	18.4	1.15123777195129E-25
IKBIP	1.075927309866E-08	2.104874706442	17.7	5.2	0.000238651436601379
SLC9A3	1.56047622327821E-06	2.09877334576746	11.8	3.1	0.034612923108534
NHLRC3	1.82941211312135E-06	2.09563004219127	15.6	5.8	0.0405781900811446
ANKRD26	1.54238597551196E-06	2.09355221345234	11.4	2.8	0.0342116633228308
CHST11	3.0403872773511E-07	2.09165008389997	27.7	15	0.00674388301989249
BARD1	3.636894471614E-08	2.08737791614073	14.5	3.4	0.000806699562748591
RPS6KA2	5.0655118049722E-07	2.08582041025045	13.1	3.4	0.0112358117346088
ABCC1	0.0000000000176227863	2.07990484942046	20.8	4.9	3.9089102291503E-07
SLC49A4	1.77377884366854E-06	2.07720348202319	11.9	3.1	0.0393441885314119
GAN	1.359376458727E-08	2.07390527910893	14.3	3.1	0.000301523292310332
HPS4	0.0000008657473884552	2.07361794079014	10.9	2.1	0.0192031428233249
DLEU1	1.0392015E-13	2.06923499505787	26.3	7.7	2.30505284551E-09
EGFR	2.158418E-14	2.05400994216833	23.7	4.9	4.7875864823E-10
LRRK1	8.680141537E-11	2.05105070887972	21.3	5.8	1.92534219433662E-06
FCGR2B	4.9438120908031E-07	2.03553460638811	10.2	1.5	0.0109658695986103
ABHD11	2.7326253E-13	2.02628536472216	23.5	5.5	6.06123623131E-09
SLC17A5	0.0000000025748658194	2.0144924904991	16.7	4	0.0000571130987400505
TBC1D2B	1.82685637486463E-06	2.01266943507297	11.4	2.8	0.0405215012508724
CCDC144A	2.374452526155E-08	2.00860181122518	16.8	4.9	0.000526677314826535
OGFR	0.0000001590818913597	2.00263585550812	14.6	4	0.00352859543224946
FAR2	1.955905291E-11	2.00211037402295	25.3	8.6	4.3383935262564E-07
NR6A1	5.46308206041321E-16	2.0007446942512	30	8.6	1.211766232E-11
ARHGEF38	1.80445599E-12	1.99414577743202	21.1	4.6	4.002463829877E-08
ENC1	2.6191379148449E-07	1.96976806379869	9.9	1.2	0.00580950980891757
HIST1H1C	2.2261114657926E-20	1.96965272281208	39.5	13.2	4.93773784227456E-16
EFCAB13	2.2156196503237E-07	1.95758218123824	10.5	1.5	0.00491446594638304
WWTR1	2.2695839064851E-07	1.94384321697474	10.1	1.2	0.00503416406297465
AL365295.1	0.0000006976167722682	1.94009305648627	11.9	2.8	0.015473837625681
TRAF3IP1	0.0000002733411041478	1.93625210092409	11.5	2.1	0.00606297903110238
STK39	1.00569945601744E-22	1.93153591798264	41.2	12.9	2.23074196339229E-18
SLCO4A1	1.2183874335489E-07	1.92524807789986	11.3	1.8	0.00270250516635474
SPATA13	3.48038299770033E-16	1.92266656808446	29.3	7.7	7.71983753E-12
ANKAR	1.8033881005991E-07	1.91531747458378	13.5	3.4	0.00400009514593875
PDK4	2.6946854248E-10	1.90746337440508	28	12.3	5.97708174083313E-06
VCL	7.11730107004184E-16	1.89674058269469	34.8	12.3	0.0000000000157868855
EFNB2	3.005803592748E-15	1.89346571993558	31.3	10.1	6.667172949E-11
SNIP1	0.0000000732183999192	1.8884862259418	19	6.7	0.00162405732860785
USP11	2.609100685846E-08	1.88746583426621	19.4	6.7	0.000578724623127489
CAMSAP1	1.51226398714491E-06	1.88559613077863	9.5	1.5	0.0335435274988613
BIRC3	6.74420792341862E-16	1.87275089012522	46.2	22.7	1.495932759E-11
PIEZO1	1.21908238140163E-06	1.87274682164216	16.9	6.4	0.0270404663018695
HIST1H2BH	1.451649754049E-08	1.85979007536489	14.3	3.1	0.000321990431945615
STAT5B	1.4380703353917E-07	1.8546012825323	13.8	3.4	0.00318978381093231
MPP6	1.65831935295255E-06	1.84338938795001	12.9	3.7	0.0367831815678405
AP1S3	4.789611017972E-08	1.83960903376929	17	5.2	0.00106238361989636
RARS2	2.2579760525417E-15	1.83231437179306	31.6	10.4	5.008416682E-11
TMC7	1.5760251327153E-07	1.82798864242829	13.4	3.4	0.00349578134687587
MIS18BP1	1.62852556E-12	1.8254954298861	25.5	7.7	3.612232553147E-08
SLC7A5	4.30028002690181E-16	1.82548273728456	37.3	14.4	9.53845113E-12
DANT2	2.86620865875E-09	1.82094076912744	16.7	4	0.0000635753742597391
NOL10	2.088739327224E-08	1.81703194860258	19.4	6.7	0.000463303270171533
SYNJ2	9.68431680889E-09	1.81263138148791	16.8	4.6	0.000214807831137931
MARCH3	1.04448586384003E-15	1.80177999435987	30.8	9.2	2.316774095E-11
AC012236.1	4.596026743798E-08	1.79928610360761	12.9	2.5	0.00101944469204177
KITLG	5.05729064113E-09	1.79813002728897	16.7	4.3	0.00011217576371087
ZNF440	1.665701539375E-08	1.78910280771486	15.3	3.7	0.000369469258448755
STK40	3.3553544E-13	1.78575207126161	26.9	8	7.44251167411E-09
AFAP1	1.62947454379979E-06	1.78468485640247	8.4	0.9	0.0361433748560231
POLA1	1.49389151003436E-06	1.78277758013616	12	3.1	0.0331360075840722
LDLRAD4	5.8498544E-13	1.78139613826365	34.3	15	1.297556202454E-08
CFAP44	8.2465411872577E-07	1.78024122816738	11.9	2.8	0.0182916530074563
SESTD1	3.577041484E-11	1.77668536790411	19	4	7.9342357154859E-07
ZDHHC2	0.0000003907310107059	1.77205971652309	14	4	0.00866680454846752
HSPH1	4.42659429366827E-30	1.76808347871698	62.7	29.1	9.8186288027856E-26
FOXRED1	1.2932878335211E-07	1.76286750648881	12.2	2.5	0.00286864174353319
HIPK2	1.592692E-14	1.76204038933615	47.8	26.7	0.0000000003532750107
CSNK1G2	1.5590794162E-10	1.76178305515559	21.3	6.1	3.45819405311636E-06
NUBPL	1.4080477148201E-07	1.75476747425356	17.2	5.8	0.00312319063624256
ADAMTSL4-AS1	3.85227572393799E-18	1.75122751129271	41.1	16	8.544733E-14
GBP1	2.44077412521E-09	1.74790205593037	18.9	5.5	0.0000541388108712564
ANKRD36C	1.702561513E-11	1.74356125696036	29.1	11	3.7764516924151E-07
ARHGAP8	5.906971947E-11	1.74145502336932	13.7	0.9	1.31022544763856E-06
CCL20	1.54378930834224E-06	1.74018926135376	10.6	2.1	0.0342427906483392
ICE1	1.2485695617699E-07	1.73941675831322	20.8	8.3	0.00276945214496183
HIST1H1E	3.21219573654379E-17	1.73939860834125	24.8	3.7	7.1249714E-13
FBXL2	8.9339102418E-10	1.73929523538272	13.3	1.5	0.0000198163063073035
PTPN1	2.20972188874195E-15	1.73256143640528	37.3	15	4.901384121E-11
UBE2Q2	3.056666796671E-08	1.72856056628397	19.9	7.1	0.000677999262169704
ING1	1.9757046867E-10	1.72043461651665	20.5	5.8	4.38231056563155E-06
MLH3	1.30423731988854E-06	1.71040575295817	15.2	5.2	0.0289292879924477
FKBP4	3.68921036971E-09	1.70696328873345	22.2	8	0.0000818303752104895
IRAK2	7.4883226105147E-07	1.69631158129616	19.1	8	0.0166098483823826
SPSB1	1.2137825427E-10	1.68605828811849	23.4	7.7	2.69229105802455E-06
C4orf48	0.0000000000001274502	1.68468778607259	33.1	12.9	0.0000000028269728084
SORBS2	0.000000382250951324	1.67014200500492	16.2	5.5	0.00847870835131762
REPS2	9.6538716669283E-07	1.66718653080519	16.4	6.1	0.0214132527444137
SLC35B3	1.3921749858704E-07	1.65677188620748	17.2	5.8	0.0030879833361592
MIATNB	1.4690667364E-10	1.65421424757099	17.6	3.7	3.25853692807903E-06
ARHGEF10L	1.31457581101729E-06	1.64966784140187	12.2	3.1	0.0291586060641744
GOLGA8A	0.0000000000002126994	1.64100632733309	24.8	6.4	4.71788547057E-09
IPO9	0.000000198125037864	1.63526255919514	12.7	2.8	0.00439461146486129
USE1	3.1179278879317E-07	1.63491182156449	18.8	7.4	0.0069158758482212
LINC00342	3.0257231947927E-07	1.62342085357493	21.3	9.2	0.00671135661836972
SOX9	8.606724455584E-08	1.61908143145832	14.1	3.4	0.00190905755149316
OPHN1	1.0233806449001E-07	1.6132135167712	13	2.8	0.00226996060845289
MUC12	3.043485593476E-08	1.61301122111136	16.4	4.6	0.000675075539488918
RALGDS	5.232959712E-11	1.61273381498441	29.2	12	1.16072279379195E-06
TUG1	4.405847159419E-08	1.61225651144229	21.8	8.9	0.000977260958430787
SRSF1	6.40975278678E-09	1.60905595543597	25.5	11.3	0.00014217472656347
USP32	8.30581103607E-09	1.60888661226682	19	5.8	0.000184231194591032
ENOSF1	1.831548660754E-08	1.60869527646289	23.1	9.5	0.000406255808441923
HIST1H3H	5.243322138575E-08	1.60778717053439	11.9	1.8	0.00116302128355732
PTPN12	0.000000000000065321	1.60654439724869	28.6	8.9	1.44888504086E-09
AC015912.3	7.776411416833E-08	1.60642001660989	17.6	5.8	0.00172488581636775
ZC3H12A	0.0000000000000192741	1.60541297250438	30.6	9.8	4.2751885952E-10
SOCS1	8.8808597293E-10	1.60249905863323	28.2	12.6	0.0000196986349655247
TOM1L2	5.878107334E-11	1.60197340571499	24.1	8	0.0000013038229877213
PPARD	1.7308535261173E-07	1.59479910536383	17	5.8	0.00383920620628084
GPRC5A	2.52708697992751E-18	1.59135531736012	39.1	13.5	5.605332E-14
HIST1H2BN	9.1730360752E-10	1.59102541405789	18.8	4.9	0.0000203467113184539
RPTOR	7.987068577933E-08	1.58928745065015	19.7	7.4	0.00177161168127134
SCML1	1.37243366824E-09	1.58790950355048	16.2	3.4	0.0000304419511952536
KIN	1.185806410665E-08	1.58662988890907	15.1	3.4	0.000263023719949515
NEK3	9.3282727947373E-07	1.5864098176975	11.3	2.5	0.0206910418860067
SLC38A9	3.4456185327455E-07	1.58107048580231	12.2	2.8	0.00764272646748287
AC020911.2	1.42539550623174E-06	1.57552082830062	13.5	4	0.0316166977237263
CCND3	0.0000000000008899686	1.57409919204577	24.3	6.4	1.974039341343E-08
ZFYVE9	2.0297875308419E-07	1.5730151136732	12.6	2.8	0.00450227172216048
BCKDHB	4.4359836696491E-07	1.57264119038429	18.5	7.4	0.0098394553776487
TBCEL	1.3252962072222E-07	1.56709642989948	17	5.5	0.00293963951723956
MTHFD1L	3.74684622929E-09	1.56623812461921	19	5.8	0.000083108796211788
ZNF451	1.853137603E-11	1.56045169680002	27.9	10.1	4.1104445164569E-07
CALU	4.36889007078647E-15	1.55677365741081	38.2	16.3	9.690635066E-11
CAPN13	1.5622530906793E-07	1.55669733665183	17.2	5.8	0.00346523358043581
PAPSS1	6.811445463754E-08	1.55367863136217	23	9.8	0.00151084671831537
ACBD3	4.0554700772745E-18	1.5504806723771	43.5	17.5	8.995438E-14
PALLD	0.0000000000081517532	1.54846413760414	24.4	7.1	1.8081403765726E-07
CCDC88A	6.1932375797919E-07	1.5482761230259	17.8	6.7	0.0137372202757365
IRS1	4.508999575988E-08	1.54379287144184	10.8	1.2	0.00100014119594995
TP53INP1	8.495379717E-11	1.54180408290814	35.2	17.5	1.88436017493341E-06
BMERB1	1.06577058044232E-06	1.54074894402362	12.2	3.1	0.0236398572447911
PTCH2	4.655417742521E-08	1.53453507679364	18	5.8	0.00103261820946868
WDR27	2.53516647325E-09	1.53240906187754	15.3	3.1	0.0000562325275431556
DACH1	2.4692576233698E-07	1.53021292434679	17.9	6.4	0.0054770603343965
PELI1	2.83107953056281E-20	1.5292338172811	61.7	35.6	6.27961750674137E-16
MPRIP	5.30213153035E-09	1.52871600191429	26.8	12.3	0.00011760657947469
PPP1R9A	1.54330558654841E-16	1.52815252835716	27.5	5.8	3.42320612E-12
ALAS1	0.0000000723687865131	1.5278982861314	17.2	5.5	0.00160521205364698
CFAP54	6.7737418131923E-07	1.52611709501393	14	4	0.0150248367158418
MFSD6	3.2280220958E-10	1.52594899422032	20.9	6.1	7.16007581074933E-06
FRMD4B	4.297135993644E-08	1.52326490004099	18.5	6.1	0.000953147734750202
TCIM	4.4660925529292E-07	1.52189595007789	18.6	7.1	0.00990623989165218
NOL8	0.0000004050362536816	1.51944980544232	13.2	3.4	0.0089841091429116
NBEAL2	2.9821746747E-10	1.51939980198321	13.9	1.5	6.61476164600412E-06
GSDMB	1.14030534765E-09	1.51760325466849	17.7	4.3	0.0000252931129162146
PYGB	4.39172649307E-09	1.51270263247777	19.9	6.4	0.0000974128853427927
SIPA1L2	1.5550646575245E-07	1.50652849596435	13.5	3.1	0.00344928891685511
MIPOL1	4.093583342819E-08	1.50446519875672	10.3	0.9	0.00090799772127079
MLPH	1.72147869572E-09	1.5013135065596	14.3	2.1	0.0000381841189497694
MFSD11	6.695548007138E-08	1.50101952096601	19.8	7.4	0.00148513950346317
LINC01138	1.043844019054E-08	1.50083833681258	24.9	10.7	0.000231535041866418
CAMK2G	1.0508730582465E-07	1.49846384777904	15.7	4.6	0.00233094153049665
PDS5B	1.865060878E-11	1.48900885068711	27.2	9.8	4.1368915345048E-07
MED29	2.60685329E-12	1.48634724448137	35.2	15.3	5.782261278397E-08
HCP5	8.7009676284E-10	1.48489186174367	18.2	4.6	0.000019299616296613
PKP2	1.17434213607476E-06	1.48341220768978	18.5	8	0.0260480829202742
ADCY2	1.02122347235319E-06	1.48329083655794	12.2	3.1	0.022651757840266
HSPD1	2.15185887160928E-24	1.48301114405545	66.7	38	4.77303816311654E-20
MTR	6.5719781362553E-07	1.48199664493526	17.6	6.7	0.014577304704028
ZFAND2A	4.827553785775E-08	1.47536229504269	30.8	16	0.00107079970522283
CCNE2	1.22987780347112E-06	1.47418066483295	11.7	2.8	0.0272799195587929
AC138305.1	2.450160913389E-08	1.47095022876679	10.7	0.9	0.000543470192198738
GNL2	1.996401867381E-08	1.4672807382074	20.1	7.1	0.000442821898203668
MACROD2	4.04127643401E-09	1.46646503101073	22.4	8.3	0.0000896395525828789
EP400	1.30041565332592E-06	1.46178909370142	18.6	7.7	0.0288445196064221
AGO2	2.21662716437378E-15	1.46006022250319	32.8	11	4.916700713E-11
ITPKC	1.622638949676E-08	1.45881952828212	24.8	10.7	0.000359917545427738
DGKH	3.373632582E-11	1.44915516021659	21.5	5.8	7.4830544293442E-07
HIST1H2BG	2.534898183078E-08	1.44848005691176	23.3	9.5	0.000562265765988625
ELOVL7	8.940606413222E-08	1.44625863582483	16.3	4.9	0.00198311590851684
RAP2B	4.40109119939E-09	1.44021518582556	19.3	6.1	0.0000976206038937411
SMC4	1.185305938325E-08	1.43567733307792	19.8	6.4	0.000262912710179768
KCTD5	5.353011679333E-08	1.4351369106025	17.9	5.8	0.00118735152059288
AFMID	0.0000000004532021054	1.42727047671963	26.4	10.4	0.0000100524758999628
ITPR3	6.0810766E-13	1.42396782678767	27.3	9.2	1.348843597329E-08
IFT88	3.225902633621E-08	1.42285400708794	18	5.8	0.000715537463163527
KIAA0319L	4.153852077E-11	1.41489392071236	25.8	9.2	9.2136592916523E-07
ERRFI1	8.782133905E-11	1.4117204734235	37.4	19.3	1.94796512136259E-06
NRF1	1.78074904686E-09	1.40961561306671	24.4	9.2	0.0000394987946083936
AC009133.1	9.348578395935E-08	1.40877407333635	15.4	4.3	0.00207360817400245
CCDC18-AS1	0.0000000315234433466	1.40733334149183	24.5	10.7	0.000699221496871043
Z93241.1	2.57394646E-12	1.40481289349827	28.5	10.7	0.0000000570927065253
ARHGEF3	3.2328130715E-10	1.40155130927887	18.3	4.3	7.17070267398123E-06
CKB	6.3200903E-13	1.40121332173701	29.3	9.5	1.401859227526E-08
GOLGA5	0.0000000029682816204	1.40066918619104	21.5	7.4	0.0000658394546221505
GPATCH2	3.07905773011257E-18	1.39662831245421	34.1	9.5	6.829658E-14
EMP1	2.615380265E-11	1.39444380939868	30.3	12.6	5.8011749667211E-07
TSPYL2	6.0396050984687E-07	1.39294744878147	26.4	13.8	0.0133964480689135
HIST1H2BC	7.567679295E-11	1.39075139425221	23.6	7.4	1.67858694442705E-06
MYLIP	2.0522377E-13	1.3902826938555	24	5.8	4.55206848503E-09
MUC17	0.0000000000447799841	1.38362660889037	30.4	12.6	9.9326482725109E-07
FMO5	2.6629003601656E-07	1.37998995310095	20.8	8.9	0.00590657928888333
ARHGEF26	2.0351157374338E-07	1.37631900987187	13.3	3.4	0.00451409021720191
UBE2D1	6.9379661352813E-07	1.37421512324356	24.1	12.3	0.0153891026846675
DNAJA4	6.3636144022502E-07	1.37341629879826	21.9	9.8	0.0141151331056311
TMX4	4.6441143387E-10	1.36740098067878	27.6	11.7	0.0000103011100146572
NLRC5	1.95095843397313E-06	1.36652777397702	18.3	7.7	0.0432742090239581
CRTC3	1.2163350867549E-07	1.36648461407247	15.8	4.6	0.00269795285593099
DNAJC3-DT	3.9332982481634E-07	1.36413832829675	10.2	1.5	0.00872444884425115
TDG	3.0479298992E-10	1.36367559518738	23.9	8.3	6.76061330939949E-06
TBC1D1	4.40373313E-12	1.36320450260912	25.1	7.7	9.767920465581E-08
RSBN1	1.10250548021484E-06	1.35762839327969	16.1	5.8	0.0244546740566453
KCNK1	3.2442538E-13	1.35750491718414	29.8	9.8	7.19607946183E-09
PPFIBP1	5.798544036829E-08	1.35309277041015	18.3	6.4	0.001286175052809
CELF2	8.142332502E-11	1.35206908695418	30	12.6	1.80605077216842E-06
ZNF121	4.6641269531064E-07	1.3515665541429	13.5	3.7	0.0103454999946853
PTPRG	7.0485116049E-10	1.34670228776324	32.7	16.3	0.0000156343035907598
ZNF487	6.495538816057E-08	1.34066004582499	15.7	4.3	0.0014407754647895
CASP10	1.236927322E-11	1.33779053901171	30.2	12	2.7436284935922E-07
ICA1	8.97879416E-12	1.33770590803398	22.5	5.8	1.9915863330842E-07
SLC20A2	1.0591948E-13	1.33481993662729	32.4	12.3	0.0000000023493998871
TGFBR1	2.21772061581011E-06	1.33456922876948	18.7	8.3	0.0491912609792841
TSHZ2	5.46596245998E-09	1.33413676249533	21.2	7.1	0.000121240513324826
METTL8	4.2277461290403E-07	1.33215739481171	13.5	3.7	0.00937756368882429
RASA2	9.406057E-14	1.33177336714606	46.5	25.2	2.08635751744E-09
SERPINB9	3.3635425989531E-07	1.3308576646634	31.7	18.4	0.00746067383873789
C1RL	0.0000004701438626966	1.32802022969536	11.1	2.1	0.0104282610184733
ANXA3	7.56298189E-12	1.32757237345627	18.5	3.1	0.0000001677545013133
HIST1H2BD	0.0000000000008194439	1.32614781686896	27.7	8.6	0.0000000181760850729
BRD9	1.052872776147E-08	1.31817529938015	25.5	11.3	0.000233537710477267
NFIX	2.0482111092929E-07	1.31803532664106	13.2	3.1	0.00454313706152247
HIST1H3J	3.21815488502E-09	1.31754377015447	18.2	4.9	0.0000713818935045398
MFSD2A	1.83658706575045E-06	1.31656039541434	16.9	6.7	0.0407373377054107
MAP4K4	2.94932412419409E-15	1.31510893032382	28.9	8	0.0000000000654189584
FGD4	3.93845663907676E-24	1.3150908353098	54.3	23.3	8.73589067113615E-20
TEAD1	1.0546751E-13	1.31371234911561	27	7.7	2.33937489902E-09
PCCA	1.19190161E-12	1.31356260963568	33.2	13.5	0.0000000264375695806
BSDC1	2.661513552048E-08	1.3127489711786	19.3	6.7	0.000590350320979691
RABGAP1	3.00482605E-12	1.31117170424477	28.3	9.8	6.665004658953E-08
IGLC2	2.25255800029249E-36	1.30814299189823	66.1	22.1	4.99639890044877E-32
CDC42BPB	8.382382508E-11	1.3073141958334	25.8	9.2	1.85929626403366E-06
ACACA	1.816276409614E-08	1.30421808933425	20.5	7.4	0.000402868270416494
HIST1H4C	5.82297161731457E-20	1.30087112224584	50.8	23.6	1.29159333443655E-15
ZNF143	4.26383519829E-09	1.30069417750743	23.5	9.2	0.0000945761285332575
CAP1	1.163694450822E-08	1.29999433850097	26.4	12.3	0.000258119066136934
DIP2C	4.2462345901E-10	1.29863985474265	21.9	7.1	9.41857294434551E-06
P4HA1	1.556696075E-11	1.29647915297292	33.3	14.7	3.4529075646266E-07
PFKP	1.5140973442097E-07	1.29529384776911	15	4.3	0.0033584193191916
ADGRE5	1.6982752E-13	1.29515598748254	40.1	19	3.76694424777E-09
PRKDC	2.6619751997E-10	1.29379395702322	24.5	8.6	5.90452719038496E-06
EHMT1	1.40654316720342E-18	1.29128830973968	57.4	30.7	3.119853E-14
NUTM2A-AS1	9.648581267E-11	1.28825987592469	27	10.7	2.14015181080035E-06
B4GALT4	4.51212769609E-09	1.28715925215952	23.3	8.9	0.000100083504427071
AREG	2.2190528978625E-07	1.28387568900133	40.2	24.2	0.00492208123274884
ZYX	2.21139712371984E-06	1.27887970986096	15.5	5.5	0.0490509996012299
ZNF592	2.10577452669337E-06	1.27747327669761	16.3	6.1	0.0467081847765857
EPN2	0.000000002139939013	1.27463779095713	19.3	5.5	0.0000474659872472936
ARHGAP44	4.1230316789078E-07	1.27280470318508	13.6	3.7	0.00914529656698541
ANKRD11	4.93823400065864E-24	1.27254039828223	62.6	32.5	1.09534968368609E-19
ITSN2	1.719521E-14	1.27183957388275	43.3	20.6	3.8140686187E-10
SYBU	1.287389194786E-08	1.26567860999698	16.8	4.6	0.000285555797295503
GRHL2	5.50773249873E-09	1.26532838576922	17.9	4.9	0.000122167014554266
ANXA1	1.9145030136E-10	1.2648901586374	21.5	6.1	0.0000042465591345193
HECA	6.523475604E-11	1.26295967673991	31.5	13.2	1.44697212378057E-06
SEMA4B	9.7151087399316E-07	1.2624288006409	19.5	8.3	0.0215490826960422
HIST1H2BJ	5.8284929261E-10	1.26197025757468	20.6	6.1	0.0000129281801594306
ASAP2	7.14694590013E-09	1.26078942793154	19.5	6.1	0.000158526407010818
PRMT2	0.0000000006723497488	1.25111911069203	22.5	7.7	0.0000149133897780494
KCNQ1OT1	1.57561404E-12	1.24880000557317	41.3	20.6	3.494869510909E-08
PLEC	0.0000000000000165297	1.24490578783222	34.6	13.2	3.6664532631E-10
HLA-DRB5	1.354420437E-11	1.23438183851076	22.8	5.8	3.0042399722758E-07
SAMD4B	1.3677119604E-10	1.23243481726432	26.1	9.5	3.03372189943955E-06
TLN2	0.0000000000021450202	1.23238094645066	25.2	7.4	4.757869302591E-08
SESN3	2.8438998965842E-07	1.23015634472321	12	2.5	0.00630805436061343
STIP1	7.513016E-14	1.23009146500268	32.6	12	1.66646208755E-09
CHM	1.207302530514E-08	1.22995578222891	17.1	4.6	0.000267791774293345
PCNX4	1.568721046487E-08	1.22902386420141	24.8	10.7	0.000347958015321246
PITRM1	2.069502138067E-08	1.22798512295246	16.1	4.3	0.000459036269244662
GOPC	5.107321569006E-08	1.22640276528159	18.1	5.8	0.00113285499722126
RFX2	7.3951428568E-10	1.22458217703054	21.6	7.1	0.0000164031663706451
CXCR4	3.04345019374E-09	1.22446527367297	16.9	4	0.0000675067687473793
HSP90AA1	2.81971421456466E-26	1.22431564674794	85.7	63.2	6.25440809932588E-22
EGLN3	4.366414171008E-08	1.21594845292687	19.9	7.1	0.000968514327271384
GTF2A1	2.836858888E-11	1.21554572852894	34.1	15.3	0.0000006292436700292
SLC38A1	7.85164356107263E-15	1.21384500528369	40.7	18.1	1.7415730583E-10
DCTN4	1.4710250752011E-07	1.21276880639159	21	8.3	0.00326288071930358
HLCS	3.7872231854076E-07	1.21241805714849	19.7	8	0.00840043974755257
ODF2L	8.7066781796632E-07	1.2119242513433	21.6	9.8	0.019312282870311
ELL2	1.66426432592295E-15	1.21186705697974	57.6	33.7	3.691504701E-11
SLC19A2	1.8057608844174E-07	1.20914596152174	18.2	6.4	0.00400535821772619
BCL10	1.950337299E-11	1.20783517413782	31.4	13.5	4.3260431624724E-07
CBX4	1.707070562745E-08	1.20610724144055	29.4	14.7	0.000378645321522384
PLAUR	7.188866321863E-08	1.20366043111291	25.9	12	0.00159456243885235
GNL3	1.8635858E-13	1.20250173895681	40.2	19	4.13361962103E-09
KPNA1	7.82468476687E-09	1.20245269140675	30.3	14.7	0.000173559332813919
CSRNP2	4.53222488888E-09	1.2022776884927	23.2	8.9	0.000100529280260179
FEM1C	3.26110313E-12	1.20202644041485	26.7	8.9	7.233452859524E-08
EHF	0.0000000063705884344	1.20143328345163	16.9	4.3	0.000141306022063487
YIPF5	8.612984762655E-08	1.2012066528226	25.1	11.7	0.00191044615020456
CBFA2T2	4.461930955394E-08	1.20104688938702	25.3	11.3	0.000989700905215952
DNM1L	1.14745785311E-09	1.20086987415405	29.8	13.8	0.0000254517626398615
SLC37A1	2.87920049E-12	1.19439339848672	29.6	10.7	0.0000000638635461688
LINC00511	0.0000000003656168322	1.19333946490498	31.5	14.1	8.10974695513746E-06
NDUFAF6	4.02193541032E-09	1.1912359993726	29.8	13.8	0.0000892105493364154
MAP4	1.1679315E-13	1.19074780355821	41	19.6	2.59058892808E-09
SNX9	5.76275675920967E-16	1.19040422985625	41	17.2	1.278237077E-11
CHORDC1	0.0000000000004475521	1.18863409685466	35.6	14.7	9.92715319282E-09
NPL	1.0238245064755E-07	1.18818796007188	15.2	4.3	0.00227094513781321
TCEA1	2.0859169E-13	1.18744007043284	42	21.5	4.62677217883E-09
ATP2C2	9.17623546082E-09	1.18673365960853	18.1	5.2	0.000203538078756409
DNM2	6.43622303343038E-17	1.18588076990757	42.7	18.4	1.42761863E-12
H1F0	2.01783018987849E-15	1.18508410852308	28.2	7.4	4.475749144E-11
DHX32	9.7722053811668E-07	1.18437370466906	15.1	5.2	0.021675728755966
VRK2	3.943188009566E-08	1.18310781378724	21.5	8.6	0.00087463853240186
PIK3CA	7.8991292988879E-07	1.18308712943621	17.6	6.7	0.0175210586978633
RAB3GAP2	1.949896E-14	1.18277922246184	30.1	9.2	4.3250643484E-10
RPGR	6.8423170105155E-07	1.18263018547675	15.5	5.2	0.0151769433610244
AC118549.1	3.9888302091321E-07	1.17693675327944	24.8	12	0.00884762428687579
XAF1	1.27427153447547E-06	1.17492825932361	14.8	4.9	0.0282646169062004
KCNH8	1.5891630207486E-07	1.17478525416911	12	2.1	0.00352492249632251
SPIDR	4.91266658005421E-18	1.16753261487109	42.1	16.3	1.0896786E-13
PLEKHA5	5.74065186007157E-16	1.16357041514295	39	15.3	1.273333989E-11
SUDS3	8.57031963784E-09	1.16306206335593	22.8	8.6	0.000190098259887032
LATS2	0.000001396606167115	1.15913853427951	14.4	4.6	0.0309781213927778
CPNE1	4.1340835659034E-07	1.15626133293724	27	13.8	0.00916981075753024
UGGT2	5.967686799E-11	1.15492562614374	26.3	9.8	1.32369260896848E-06
HIPK3	2.293622579E-11	1.15368858235761	32.3	14.4	5.0874842417798E-07
KDM5B	1.6228081887E-10	1.1523394605833	29.8	12.3	3.59955084346385E-06
SLFN5	3.019844131798E-08	1.15136530397854	15.6	4	0.000669831626874076
SERPINH1	2.74224487805E-09	1.15015306787054	16	3.4	0.000060825733639939
NNT	1.42623576510461E-06	1.14990001954229	16.3	6.1	0.0316353355057853
WDR70	0.000000000529991156	1.14527140704423	32.5	15.3	0.0000117557338312868
TPR	2.99071908563611E-15	1.14496090379766	39.4	16	6.633714004E-11
TCEAL9	2.41644620044E-09	1.14447807501787	17.3	4.3	0.0000535991931720409
MDM2	7.9800632249E-10	1.14282196531853	30.7	13.5	0.0000177005782391177
RNF216	5.2173368634469E-07	1.14024236905598	23.7	11	0.0115725748968116
ELL	7.4848215698935E-07	1.13812692997612	20.4	8.9	0.0166020827241808
PCK1	2.0524289867322E-07	1.13010304379942	32.5	18.4	0.00455249273547058
CBR3-AS1	2.68992946734E-09	1.12991161669859	18.5	5.2	0.0000596653255151402
RDH13	2.1805296117628E-07	1.12850351325307	18.5	7.1	0.00483663273185097
YTHDF1	3.795373633463E-08	1.12826699476557	16.1	4.6	0.000841851825638455
RALGPS2	5.63116241893141E-18	1.12654200672419	55.6	30.1	1.2490481E-13
PDGFA	1.03378681052779E-06	1.12616627281734	21	9.2	0.022930425244317
ESYT2	1.06546543348746E-20	1.12559426313327	58.5	31	2.36330887801854E-16
OSBPL1A	2.10708654541E-09	1.12091280324274	16.9	4	0.0000467372866636645
SLBP	3.44708013652E-09	1.11968259640984	23	8.6	0.0000764596845081733
AP2A2	2.426047062084E-08	1.11791620859849	19.4	6.7	0.00053812149884086
DIAPH2	1.9111487E-13	1.11717062400144	38.8	17.5	4.23911890118E-09
ITPR1	1.91899671620031E-06	1.11713187203249	15.7	5.8	0.0425652661620392
ARRB1	4.5199818693785E-07	1.11616000194559	12.6	3.1	0.0100257717844684
BACE2	2.9541324519E-10	1.1159529248411	21.3	5.8	6.55256119166601E-06
KIAA0556	1.8303832948E-10	1.11266764702728	15.4	2.1	4.05997318623635E-06
REPS1	1.27318385397247E-06	1.11034007354898	20.2	9.2	0.0282404910649633
SLU7	0.0000000166540299766	1.11029210418677	17.7	5.2	0.000369403038911005
PRKCE	4.94719250466E-09	1.10768557327403	24.3	9.8	0.000109733676945828
LMBR1	1.595064849701E-08	1.10524365266655	26.2	11.7	0.000353801334312168
NFIL3	4.1705837226182E-07	1.10489638625735	19.8	8	0.00925077175513931
FAAP20	3.8305511630032E-07	1.10417249572047	18.5	7.1	0.00849654553465733
ETV6	7.89810607491749E-17	1.10267218538723	52.3	26.4	1.75187891E-12
PMEPA1	6.11945108E-12	1.10205340032574	25.1	8	1.3573554444671E-07
RRBP1	2.52283568642561E-21	1.10137864489564	69.2	41.4	5.59590183606065E-17
MICAL3	5.194657312876E-08	1.10112961725791	23.4	10.1	0.00115222693856909
TNFRSF10B	8.631844934177E-08	1.09492122421636	26.3	12.3	0.0019146295248499
ADIPOR2	2.1404189764E-10	1.09185503363283	42	23.9	4.74766333146689E-06
MXD1	1.19086136247344E-17	1.09084248795367	50.5	24.8	2.6414496E-13
PAG1	1.25491286464E-09	1.09019919783141	25.9	10.7	0.0000278352222505257
ANKIB1	5.6424117397E-10	1.08993625208994	32.2	15.3	0.0000125154334799268
FOSL1	3.969826374127E-08	1.08941710871957	21.2	8.3	0.000880547188045035
TVP23C	7.9435024722526E-07	1.08662206356956	27.8	14.7	0.0176194828337035
UPF3B	1.033085277098E-08	1.08460872412761	22.7	8.6	0.000229148645313124
CEBPD	3.68098718732626E-15	1.08005372262327	31.6	9.5	0.0000000000816479768
MGAT5	1.4307574E-13	1.07967967800988	44.4	22.1	3.17356307666E-09
H1FX	1.6094586715795E-18	1.07799836260636	53.1	25.8	0.0000000000000356994
IQGAP1	5.43842646944085E-22	1.07721663579588	56	26.4	1.20629737518667E-17
WNK1	1.314413445E-11	1.07643902748666	38.6	18.7	2.9155004619621E-07
AC139887.2	6.6934793098314E-07	1.07593039029887	18.2	7.1	0.0148468064571371
CDC42EP5	5.5166207906E-10	1.07358233569573	32.1	14.7	0.0000122364165755206
SHLD2	1.7274038303E-10	1.07186825530173	27.5	10.7	3.83155443591691E-06
DLGAP4	9.699341921E-11	1.07046139691028	27.1	10.4	2.15141103146339E-06
ARRDC3	1.742253914868E-08	1.07022663362081	28.9	14.4	0.000386449340856834
LMBR1L	3.8761051045958E-07	1.06817220653986	12.9	3.1	0.00859758873250402
BFAR	8.5057338866141E-07	1.06775694353132	21.8	10.1	0.0188665683338988
XRN2	6.7959621E-13	1.06309531763421	33.3	13.5	1.507412362021E-08
SBNO2	2.09938276189818E-06	1.06267016218554	14.2	4.6	0.0465664090416636
SHROOM3	1.122084367E-11	1.06052261218386	39.5	20.2	2.4888953343023E-07
SH3BGRL2	3.6291284199017E-07	1.05985289161787	16	5.2	0.00804976974818394
AKAP13	8.71925806013329E-22	1.05816715819362	71.3	42.9	1.93401863031817E-17
BCLAF1	0.0000000000354877049	1.05666580270172	43.2	23.9	0.0000007871527823669
ZNF830	3.6385050123013E-07	1.05390288697966	16	5.2	0.00807056796778547
ARHGEF7	2.086012801E-11	1.05103967732508	26.9	9.2	4.6269849941901E-07
SMYD3	3.59775540688062E-16	1.04863566703325	45.1	19.9	7.98018127E-12
HDAC8	5.10285203466E-09	1.04831404780564	24.9	10.4	0.00011318636098072
EIF2AK4	2.35496669867E-09	1.0447536493945	34.2	17.8	0.0000522355163432646
PHF20	3.14797235E-12	1.04231916796709	36.5	16	6.982517473829E-08
RUNX1	1.658627647178E-08	1.04159133807717	22.1	8.3	0.000367900198420548
FRMD3	5.7304089544213E-07	1.03953716579639	14.8	4.6	0.012710620101802
NCOA7	5.38430951547E-09	1.03703107099004	38.8	21.8	0.000119429369362562
PER1	8.0436706E-13	1.0348483817845	30.5	10.7	1.784166570619E-08
ANKRD28	0.0000000240777567907	1.03350765331644	56.2	36.5	0.000534068723374619
GON4L	4.004773205E-11	1.03329189416048	29.6	11.7	8.8829874460963E-07
SF1	1.2391158145496E-15	1.03186446292245	46.2	21.5	2.748482788E-11
FAM13B	2.9234422509849E-07	1.03143957957255	27.2	14.1	0.0064844872569095
ZNF106	2.4766387602952E-07	1.02773704179543	20.5	8.6	0.00549343243421068
RB1	0.0000000011824935626	1.026231482305	35	17.5	0.0000262288897121333
NUP153	1.5823832106498E-07	1.02612536844447	23.6	11	0.00350988419954228
PLCE1	0.0000001410621348391	1.02517175930964	20.4	8.3	0.00312889921286607
TRNT1	1.99404633486957E-06	1.02329315795594	14.1	4.6	0.0442299417537419
AVL9	3.044698818223E-08	1.02323947057436	21.7	8.3	0.000675344644870042
TANK	6.59327577095E-09	1.02088392239368	43	25.8	0.000146245449875384
AHR	4.869017145753E-08	1.02051968950298	24.1	10.1	0.00107999669309952
BAG3	2.96255896835E-09	1.01887044632757	29.2	13.5	0.0000657125204768951
RNPC3	1.5850604898E-10	1.0187887865565	24.2	8.3	3.51582267231461E-06
MGLL	1.54884251065464E-18	1.01628077610112	35.6	10.1	3.435488E-14
CABIN1	6.67928505216E-09	1.01596683160902	19.5	6.4	0.000148153221741931
ATP11A	0.0000000000005252223	1.01570248762606	27.6	8.6	1.164995594176E-08
ADGRA3	4.01775977252E-09	1.01495492116493	14.6	2.8	0.0000891179295143669
TANC2	3.8348423540816E-07	1.0141593033577	11.8	2.5	0.00850606382558847
TTLL5	1.08822982575873E-06	1.01117086925519	18.2	7.1	0.0241380257651543
TXNIP	5.34365562322396E-16	1.00940207823964	42.4	16.9	1.185276254E-11
IGLC3	3.5800803293327E-15	1.00743677118159	36.2	13.2	7.940976178E-11
CLASRP	4.424686041795E-08	1.00547813273656	22.1	8.9	0.000981439610930521
FAM133B	5.2243575259464E-16	1.00539616900707	46	21.5	1.158814743E-11
AC020916.1	5.89129663506682E-16	1.00267803190604	59	33.1	1.306748507E-11
AC012447.1	8.2365060707202E-07	1.00120690335896	31.5	18.1	0.0182693941154645
AC079781.5	1.02950921875065E-15	1.00107791955654	32.1	10.4	2.283554398E-11
