# Supplementary material for: Deciphering the single-cell molecular landscape of ampullary cancer: A rare gastrointestinal malignancy
Source: iScience. 2026 May 22;29(6):116015. doi: 10.1016/j.isci.2026.116015 (PMC13223973; doi:10.1016/j.isci.2026.116015)
Supplement: Table S3. Gene signatures used in the present work [file mmc4.xlsx]

## Sheet: Table S3
Table S3: Gene Signatures used in the present work
Sginature_name	List_of_Gene_symbols	Authors
T cell activation markers	CD69, CD38, IL2RA, TNFRSF9, TNFRSF4	Cancino et al.
T cell T effector molecules	GZMB, GZMH, GZMA, PRF1, IFNG, TNF, GNLY, NKG7	Cancino et al.
Pro-inflammatory macrophages	IL1B, INFG, CSF2, CD80, CD86, IL1R1, HLA-DR, TLR2, TLR4, IFNR2, IFNR1, FCGR1A, CXCL9, CXCL10, CXCL11, TNF, IL-6, IL-12A, IL-12B, IL-23A, IL1A, NOS1, NOS2, ROS1, SLC2A1, TFEB, STAT1, NFKB1, STAT3, IFR3, IFR5, IFR7, SOCS3, JUN	Guimarães, et al. (2024). Single-cell resolution characterization of myeloid-derived cell states with implication in cancer outcome. Nat. Commun. 15, 5694. https://doi.org/10.1038/s41467-024-49916-4.
Anti-inflammatory macrophages	IL4, IL13, CCL17, CCL22, CCL24, IL10, TGFB1, CCL13, VEGFA, EGF, PDGFA, PDGFB, MMP9, VEGFB, VEGFC, VEGFD, TGFB2, TGFB3, MMP14, MMP19, SEPP1, ARG1, IDO2, CD163, MSR1, STAB1, MARCO, CD36, FCGR2A, IL1R2, IL4R, CD274, PDCD1LG2, PDCD1, SIRPA, SIGLEC10, S100A9, LILRB1, LILRB2, VTCN1, TEK, TREM1, TREM2, IL1RN, STAT6, MAFB, IFR4, SOCS1, CHI3L1, AXL	Guimarães et al. (2024). Single-cell resolution characterization of myeloid-derived cell states with implication in cancer outcome. Nat. Commun. 15, 5694. https://doi.org/10.1038/s41467-024-49916-4.
Mononuclear phagocytes	LYZ, AIF1, CD68	Kokkinou et al. (2023). The single-cell transcriptional landscape of innate and adaptive lymphocytes in pediatric-onset colitis. Cell Rep. Med. 4, 101038. https://doi.org/10.1016/j.xcrm.2023.101038.
Mast cells	TPSAB1, CPA3	Kokkinou et al. (2023). The single-cell transcriptional landscape of innate and adaptive lymphocytes in pediatric-onset colitis. Cell Rep. Med. 4, 101038. https://doi.org/10.1016/j.xcrm.2023.101038.
Mac_Angio	VCAN, TIMP1, EREG	Kokkinou et al. (2023). The single-cell transcriptional landscape of innate and adaptive lymphocytes in pediatric-onset colitis. Cell Rep. Med. 4, 101038. https://doi.org/10.1016/j.xcrm.2023.101038.
Mac_Prolif	STMN1, MKI67	Kokkinou et al. (2023). The single-cell transcriptional landscape of innate and adaptive lymphocytes in pediatric-onset colitis. Cell Rep. Med. 4, 101038. https://doi.org/10.1016/j.xcrm.2023.101038.
